# Supplementary material for: A Fluorine-Containing Main-Chain Benzoxazine/Epoxy Co-Curing System with Low Dielectric Constants and High Thermal Stability
Source: Polymers (Basel). 2023 Nov 22;15(23):4487. doi: 10.3390/polym15234487 (PMC10707784; doi:10.3390/polym15234487)
Supplement: Supplementary file 1 [file polymers-15-04487-s001.zip]

Archive with 1 entries (1 files):
- polymers-2678172-supplementary.pdf
